# Supplementary material for: A Camelid-Derived STAT-Specific Nanobody Inhibits Neuroinflammation and Ameliorates Experimental Autoimmune Encephalomyelitis (EAE)
Source: Cells. 2024 Jun 16;13(12):1042. doi: 10.3390/cells13121042 (PMC11201538; doi:10.3390/cells13121042)
Supplement: Supplementary file 1 [file cells-13-01042-s001.zip]

Archive with 1 entries (1 files):
- cells-3018187-supplementary.pdf
